# Supplementary material for: Interaction of Interleukin-17A with a Th2 Response in a Mouse Model of Allergic Airway Inflammation
Source: Cells. 2023 Jul 4;12(13):1774. doi: 10.3390/cells12131774 (PMC10340318; doi:10.3390/cells12131774)
Supplement: Supplementary file 1 [file cells-12-01774-s001.zip]

Archive with 1 entries (1 files):
- cells-2482101-supplementary.pdf
